# Supplementary material for: Integrating serum pharmacochemistry and network pharmacology to reveal the active constituents and mechanism of Corydalis Rhizoma in treating Alzheimer’s disease
Source: Front Aging Neurosci. 2023 Nov 22;15:1285549. doi: 10.3389/fnagi.2023.1285549 (PMC10702756; doi:10.3389/fnagi.2023.1285549)
Supplement: Supplementary file 2 [file Data_Sheet_2.xlsx]

## Sheet: Figure 2
Figure 2. The results of OFT test.
A. The velocity.(cm/s)
Con	Mod	Don	CR-L	CR-M	CR-H
8.71378	9.59915	11.398	9.04134	8.06178	6.77556
7.08471	7.63802	9.547	8.98418	7.21932	8.36782
7.56004	9.85063	6.93355	10.5179	7.99912	5.72623
7.00491	11.2781	11.4847	12.7344	8.94046	7.15403
6.8518	9.53285	8.02386	8.7172	7.11327	8.70402
7.64388	10.27	8.61832	8.14018	7.63262	5.58321
6.7554	10.2935	10.9566	7.76632	9.9328	9.71146
7.72285	10.4042	7.84666	11.1102	9.85057	7.97922
8.52131	7.74725	9.42985	7.30891	6.92488	6.21957
9.51534	12.3247			7.04865
	8.5873
B. The central zone crossings.(n)
Con	Mod	Don	CR-L	CR-M	CR-H
67	17	28	31	55	50
61	8	20	33	42	65
48	10	23	22	28	47
56	24	15	37	30	46
48	24	25	12	50	64
55	24	37	22	40	46
66	12	38	8	49	48
86	30	35	38	53	38
51	16	41	7	50	40
55	27			44
	26

## Sheet: Figure 3
Figure 3. The result of NORT.
A. The recognition.
Con	Mod	Don	CR-L	CR-M	CR-H
70.584	35.5463	80.3898	47.243	61.2583	80.8525
67.2012	32.797	36.152	41.6541	84.8562	30.0318
43.6242	52.6224	57.7512	43.56	58.1846	73.7383
78.5469	32.2981	88.7522	29.927	73.2272	65.3589
55.1181	41.7391	80.7256	59.5238	58.6765	56.6851
66.0731	57.4607	84.4767	54.2233	75.3535	85.2918
77.7778	26.359	83.9031	38.7524	57.7778	80.5333
78.2428	43.2567	89.5705	50.4203	78.4884	80.8824
72.8637	62.5806	43.4146	32.6721		70.4809
		44.5942			79.9039
		83.8071

## Sheet: Figure 4
Figure 4. The results of MWM.
A. Line chart of escape latency in the training phase.
day	Con
1	42.18	60	56.56	55.05	46.38	46.85	49.27	46.27	60	60	60	53.18
2	32.67	38.67	17.65	34.58	59.35	25.44	19.75	46.85	20.93	32.89
3	36.2	37.66	35.47	15.78	17.87	29.67	25.56	14.07	25.25	14.66	28.26	32.78
4	21.48	34.93	26.81	38.5	24.15	32.75	11.81	8.24	19.51	22.48	11.42	16.26
day	Mod
1	53.8	32.5	42.24	50.98	60	45.49	60	53.78	46	49.64	60	60	60	60
2	48.63	60	55.83	60	60	58.75	34.5	59.09	49.58	45.6	28.84	60	47.66	60
3	45.93	52.72	47.33	41.24	52.32	42.14	42.74	41.49	38.93	56.37	60	45.93	45.1	60
4	45.07	39.94	57.61	44.88	60	60	50.93	19.06	45.56	49.26	60	30.96	60
day	Don
1	49.84	46.15	36.75	48.31	60	39.3	33.03	30.97	36.33	37.26	46.25	52.61
2	40.41	46.66	47.21	57.63	18.57	35.19	36.17	32.11	27.51	40.89	27.81	27.83
3	52.42	21.34	39.07	27.03	24.55	30.71	16.69	14.7	4.5	33.49
4	32.29	9.08	29.88	16.95	17.27	13.34	31.05	27.9	22.94	12.52	19.28	32.92
day	CR-L
1	46.25	53.13	60	41.29	60	57.92	48.78	45.76	55.74	60	34.98	38	40.09	50.14
2	60	51.79	46.38	52.89	37.17	27.94	24.46	52.14	40.87	60	60	48.89
3	39.25	38.26	49.07	24.57	60	20.64	54.07	46.45	31.85	55.28	22.17	40.71
4	23.42	46.25	60	27.34	28.37	24.92	48.32	44.69	21.78	23.78
day	CR-M
1	40.09	49	50.41	41.5	42.62	34.28	41.85	45.48	35.45	40.17	49	23.91	47.98	52.41
2	54.62	28.02	35.79	23.54	40.45	43.01	35.2	28.88	13.9	50.67	30.29	41.81	19.91	24.92
3	60	55.45	39.54	12.12	11.11	20.98	15.93	20.9	23.87	60	23.6	12.04	32.91	7.69
4	47.44	21.01	17.08	16.45	7.29	32.39	31.15	25.58	11.38	57.34	10.07	12.97	49.49	24.47
day	CR-H
1	35.01	33.39	40.46	10.99	37.55	9.8	39.7	59.89	49.08	40.17	60	42.4	54.65	36.24
2	14.43	25.23	31.5	32.75	39.91	29.89	22.6	26.32	46.13	13.01	26.13	44.9125	48.99	30.89
3	35.27	22	31.64	26.63	12.26	32.85	23.95	12.78	23.52	10.64	19.21	19.1
4	30.69	36.02	20.66	29.9	13.25	14.49	11.74	11.8	13.33	20.63	28.38	15.52
B. Escape latency on the 4th day in each group of mice.
Con	Mod	Don	CR-L	CR-M	CR-H
21.48	45.07	23.42	47.44	30.69	32.29
34.93	39.94	44.69	21.01	36.02	9.08
26.81	57.61	46.25	17.08	20.66	29.88
38.5	44.88	44.69	16.45	29.9	16.95
24.15	60	60	7.29	13.25	32.92
32.75	60	27.34	32.39	14.49	17.27
11.81	50.93	21.78	31.15	15.52	13.34
8.24	19.06	23.78	25.58	11.74	31.05
19.51	45.56	28.37	11.38	11.8	27.9
22.48	49.26	24.92	57.34	13.33	22.94
11.42	60	48.32	10.07	20.63	12.52
16.26	30.96	44.69	12.97	28.38	19.28
	60		49.49	15.52	32.92
C. The number of platform crossings.
Con	Mod	DR-L	DR-M	DR-H	Don
3.5	1	1	1.5	4	3
2.5	2	1	3	3	3.5
2.5	0.5	0.5	4	3	3
3	1	1	3	1	3
3.5	1.5	1	2	3.5	2.5
5	2	1.5	2.5	4	1.5
3.5	0.5	2	2	4	4.5
4	1.5	1	2.5	1	1
3	1	1.5	3	4	3
	2	0	3	3.5	3.5
	1	1	3	4
	1.5	2.5
		1.5

## Sheet: Figure5
	Figure 5. Results of Nissl staining of mouse hippocampus.
A. Con group
B. Mod group
C. Don group
D. CR-L group
E. CR-M group
F. CR-H group

## Sheet: Figure6
Figure 6. Effect of CR on the levels of ACh (A) and AChE (B) in mice brain.
（A）
Con	Mod	Don	CR-L	CR-M	CR-H
343.553	216.001	361.138	233.095	264.568	237.452
383.032	149.194	271.105	237.207	247.21	270.794
291.944	197.187	238.784	225.415	278.27	319.404
304.347	166.52	339.376	205.089	212.135	232.475
319.797	218.827	255.116	217.014	243.109	299.413
284.357	190.868	305.044	240.67	221.644	254.837
405.523	203.222	314.343	210.86	255.592	330.663
(B)
Con	Mod	Don	CR-L	CR-M	CR-H
29.36	66.7	31.35	54.42	43.32	26.52
25.85	51.07	30.59	45.73	34.25	24.36
35.39	42.94	40.03	65.39	37.66	38.48
30.46	55.69	53.36	43.21	49.04	45.72
38.49	54.67	45.32	46.82	43.53	29.29
35.3	56.9	25.08	47.54	44.05	35.82
36.95	45.94	37.36	42.09	52.56	27.37

## Sheet: Figure7
Figure 7. Effect of CR on the levels of IL-6 (A), IL-1β (B), COX-2 (C), TNF-α (D), iNOS (E), and NO (F) in mice brain.
(A)
Con	Mod	Don	CR-L	CR-M	CR-H
28.17	52.45	26.37	41.21	35.79	26.08
21.61	46.56	21.81	30.98	30.79	30.54
21.26	48.71	22.88	37.52	40.87	30.48
27.24	39.51	35.92	33.75	30.52	34.47
20.86	33.02	21.09	44.01	25.74	26.02
25.15	39.76	27	45.02	30.86	21.02
27.04	42.38	30.8	41.35	36.78	30.08
(B)
Con	Mod	Don	CR-L	CR-M	CR-H
19.18	36.54	25.88	35.22	37.52	26.91
21.19	42.46	27.78	38.27	24.71	18.78
18.76	40.29	28.5	38.73	27.14	27.14
26.3	37.76	29.98	38.85	41.11	27.6
18.43	34.96	19.39	36.22	40.43	33.01
25.93	43.1	29.98	44.65	26.32	28.53
29.43	44.01	17.02	39.55	27.49	19.07
(C)
Con	Mod	Don	CR-L	CR-M	CR-H
17.09	29.02	17.72	18.7	19.8693	15.62
14.57	22.96	12.45	19.17	24.91	16.22
16.64	24.93	14.39	21.03	23.05	11.7
14.16	25.31	22.09	22.36	19.1065	18.78
12.16	26.45	18.58	24.56	21.76	18.58
11.69	23.56	19.1065	22.64	16.23	11.83
16.7	24.02	13.79	24.82	16.5194	21.14
(D)
Con	Mod	Don	CR-L	CR-M	CR-H
142.82	243.77	164.79	206.66	178.02	148.73
119.73	178.76	152.54	160.36	195.87	155.06
168.9	261.47	112.69	177.1	190.89	195.18
138.08	190.43	117.35	154.06	134.71	173.09
146.79	189.12	134.51	190.08	152.232	127.14
101.27	224.4	118.86	235.07	192.04	147.33
150.47	200.43	153.2	217.8	202.55	112.37
(E)
Con	Mod	Don	CR-L	CR-M	CR-H
6.13	7.69	6.83	7.19	6.59	6.07
3.84	7.32	5.21	8.99	8.32	3.65
5.42	9.6	6.49	7.25	6.53	7.44
5	8.72	4.15	6.02	5.42	6.55
4.32	6.18	4.23	7.55	7.6	5.92
5.21	6.72	5.47	6.8	7.18	4.38
3.9	8.12	6.04	6.49	6.73	6.37
(F)
Con	Mod	Don	CR-L	CR-M	CR-H
11.0933	25.643	14.5897	16.8256	16.126	13.5056
14.8976	25.2085	15.6807	21.0155	18.2965	14.8276
13.9201	22.9666	18.1934	18.6869	17.9656	15.4687
11.2385	20.3592	15.8953	21.8642	15.7439	16.4089
11.0918	22.2028	17.0302	17.3646	14.9245	13.0043
12.6481	20.1092	17.1976	22.9697	17.8806	14.1277
10.8199	17.8015	16.2237	19.6435	16.5837	18.1934

## Sheet: Figure8
Figure 8. Effect of CR on the levels of MDA (A), SOD (B), and GSH-Px (C) in mice brain.
(A)
Con	Mod	Don	CR-L	CR-M	CR-H
4.95	7.77	6.08	5.84	4.6	4.89
6.17	8.8	3.41	6.1	6.07	5.07
4.53	8.39	5.01	6.23	4.9	4.68
5.35	6.46	4.79	7.88	7.29	3.73
3.54	7.61	3.74	6.09	5.54	4.39
5.5	7.67	4.95	5.93	7.74	3.89
4.3	7.51	4.13	7.92	6.38	5.1
(B)
Con	Mod	Don	CR-L	CR-M	CR-H
37.87	26.54	37.96	24.64	34.22	35.51
32.72	26.19	31.96	20.42	24.25	38.6
43.27	23.84	40.39	31.54	35.25	38.04
27.17	29.21	24.65	27.37	32.41	43.03
28.97	15.47	27.47	26.64	36.15	30.98
36.17	17.77	35.6	29.58	29.48	38.61
40.45	21.9	34.84	34.84	34.83	27.28
(C)
Con	Mod	Don	CR-L	CR-M	CR-H
52.71	54.13	60.46	61.36	50.27	65.39
67.5	40.03	58.15	38.58	61.4	44.73
78.68	49.61	50.78	48.75	49.32	57.41
58.63	55.99	55.93	63.36	60.73	67.68
73.62	32.51	56.88	59.95	66.23	59.18
73.77	39.24	63.32	41.58	57.2	60.45
73.66	37.05	54.95	37.93	70.31	72.63

## Sheet: Figure11
Figure 11. Effect of CR on the levels of inflammatory mediators in the supernatant of LPS-induced BV2 cells.
A. Cell viability.
Con	Mod	Don	10	20
100	99.4563	109.586	104.264	104.436
100	104.951	116.626	107.87	109.243
100	103.92	116.111	109.93	108.213
100	105.637	119.202	110.617	110.445
100	106.324	118.858	113.536	111.819
B. NO level.
Con	Mod	Don	10	20
1.26154	27.1077	13.7231	14.0308	6.18462
0.8	26.6462	9.26154	14.4923	6.49231
0.953846	27.4154	9.72308	15.5692	6.49231
0.953846	27.1077	8.8	15.7231	7.72308
1.56923	24.8	8.95385	14.1846	6.49231
C. TNF-α level.
Con	Mod	Don	10	20
261.272	591.056	334.832	409.807	250.662
308.308	569.306	251.9	273.473	334.479
266.223	504.411	378.332	505.471	302.296
274.18	588.05	296.284	425.722	233.156
289.034	533.41	405.033	495.746	343.32
D. IL-1β level.
Con	Mod	Don	10	20
66.379	130.666	73.563	108.844	74.474
59.532	136.805	79.263	113.161	82.5689
61.32	109.08	97.646	122.706	88.1004
59.768	134.342	88.134	119.266	95.116
70.258	121.897	80.208	121.121	80.7812
E. IL-6 level.
Con	Mod	Don	10	20
52.348	100.804	67.143	84.0769	48.4503
46.174	100.217	54.865	93.5957	74.2477
66.143	113.53	54.727	87.0429	74.3856
61.487	104.77	48.485	80.0072	53.1753
57.728	115.427	66.867	76.2135	51.6233
F. IL-10 level
Con	Mod	Don	10	20
58.239	62.19	87.247	70.013	131.437
47.589	68.231	88.099	78.456	115.713
47.279	53.089	89.067	65.211	110.02
55.219	69.703	107.076	77.062	114.745
44.297	67.922	96	73.731	107.309

## Sheet: Figure12
Figure 12. Effect of CR on p-JAK2/JAK2, p-STAT3/STAT3 ratio in BV2 cells.
p-JAK2/JAK2
Con	Mod	Don	10	20
0.695514	2.11429	1.63708	1.94664	1.64016
0.815445	1.9258	1.47857	1.6065	1.24851
0.915661	1.96927	1.59967	1.9337	1.28799
p-STAT3/STAT3
Con	Mod	Don	10	20
0.764627	1.50835	1.023	1.30979	1.02173
0.752292	1.66481	1.23534	1.3763	1.03411
0.712274	1.38902	1.07298	1.31425	1.01688

## Sheet: Figure13
Figure 13. Effect of CR on M1 marker (CD16) and M2 marker (CD206) mRNA expression in BV2 cells.
CD16 mRNA
Con	Mod	Don	10	20
1	2.08204	1.57171	1.74634	1.45498
1.01795	2.01531	1.53014	1.76255	1.43628
1.02883	2.05243	1.60325	1.71475	1.44928
CD206 mRNA
Con	Mod	Don	10	20
1	0.899794	1.55043	1.19637	1.69898
0.952198	0.887816	1.56736	1.22208	1.72309
1.00162	0.876403	1.51817	1.16285	1.75564
